# Supplementary material for: Meirols A–C: Bioactive Catecholic Compounds from the Marine-Derived Fungus Meira sp. 1210CH-42
Source: Mar Drugs. 2024 Feb 14;22(2):87. doi: 10.3390/md22020087 (PMC10890530; doi:10.3390/md22020087)
Supplement: Supplementary file 1 [file marinedrugs-22-00087-s001.zip]

Archive with 1 entries (1 files):
- marinedrugs-2861663-supplementary-1.pdf
